# Supplementary material for: MXene Anchored with Platinum Cobalt Alloy as an Efficient and Stable Electrocatalyst for Hydrogen Evolution
Source: Molecules. 2024 Dec 7;29(23):5793. doi: 10.3390/molecules29235793 (PMC11642977; doi:10.3390/molecules29235793)
Supplement: Supplementary file 1 [file molecules-29-05793-s001.zip]

Archive with 1 entries (1 files):
- molecules-3309287-supplementary.pdf
